# Supplementary material for: Age-associated changes of cytochrome P450 and related phase-2 gene/proteins in livers of rats
Source: PeerJ. 2019 Aug 2;7:e7429. doi: 10.7717/peerj.7429 (PMC6681801; doi:10.7717/peerj.7429)
Supplement: Supplemental Information 1 [file peerj-07-7429-s001.xlsx]

## Sheet: CYP1A
	AhR		CYP1A1		CYP1A2
-2d	0.1517	0.0528	1.5212	0.7477	0.0496	0.03
1	1	0.2064	1	0.1222	1	0.366
7	3.2674	0.4166	2.1022	2.3122	43.4015	165.381
14	4.007	0.3219	0.7821	0.1393	230.37	7.9422
21	3.8082	0.4166	5.967	2.3122	668.216	165.381
28	6.1158	0.6352	48.5011	14.2226	897.721	141.916
35	6.767	1.749	42.8738	11.0558	1106.97	63.3289
60	5.116	2.4293	48.6335	6.9506	876.571	104.046
180	4.8327	0.5948	21.5004	12	913.452	97.4836
540	4.8681	0.5458	5.5219	2.0489	937.487	68.5007
800	4.2342	0.6603	2.4018	0.142	880.637	149.486

## Sheet: CYP-2
	CAR		2B1		2B2		20		2C6		2C11		2D1
-2d	0.7565	0.2573	0.0163	0.015	0.004355	0.003663	0.0221	0.0106	0.0375	0.0232	292.433	101.015	0.03	0.0185
1	1	0.1754	1	0.2058	1	0.2897	1	0.1189	1	0.2879	1	0.2505	1	0.1782
7	2.3653	0.2178	2.6234	0.5209	2.0943	0.3847	8.6543	6.9722	3.8644	18.4381	7.7695	0.9782	2.1922	1.6991
14	1.1834	0.1182	1.9319	0.1261	1.4653	0.1777	24.8315	3.0434	7.6303	0.4648	2.073	1.0873	3.521	0.4547
21	2.0051	0.2178	2.6024	0.5209	2.4368	0.3847	29.6589	6.9722	51.3546	18.4381	3.2811	0.9782	5.8119	1.6991
28	3.7479	0.5764	6.0529	0.6494	4.3926	0.4323	32.721	3.6285	204.488	65.1424	38.5198	8.9521	7.7911	1.1922
35	3.5784	0.4884	7.0205	1.0613	6.4935	1.0033	34.9855	3.5781	293.511	36.7994	830	250	9.5456	1.2424
60	4.8594	1.2516	3.7035	0.8528	4.0244	1.0505	26.4552	4.6549	380.385	62.0021	61000	16800	9.0394	2.5629
180	3.9446	0.6827	2.3618	0.9849	2.6249	1.2328	21.7604	2.67	325.873	60.0429	93014.4	24069.3	10.1031	1.2587
540	5.454	0.8966	0.7787	0.4462	0.8485	0.5581	23.4915	2.1677	315.055	23.1381	113887	24201.3	7.6176	1.601
800	2.279	0.4784	0.2901	0.0587	0.2532	0.0618	23.1075	3.8878	244.524	44.8321	40000	13000	5.7826	1.5132

## Sheet: CYP-3
	PXR		3a11		3A2		3A1
-2d	0.7515	0.3036	1.1116	0.4728	0.0333	0.0192	0.0098215	0.0044662
1	1	0.0765	1	0.2168	1	0.0332	1	0.2186
7	2.1876	0.1615	1.6967	1.047	4.7113	1.3232	1.7754	0.3117
14	1.5721	0.1455	2.2493	0.8993	4.5935	0.3959	1.1363	0.1606
21	1.6979	0.1615	2.6994	1.047	4.267	1.3232	3.8	0.9
28	2.4038	0.2473	12.0591	3.4986	25.2686	5.5719	12.9143	3.2163
35	2.2492	0.1192	12.4226	6	16.6403	1.1026	8.3198	1.9216
60	2.2698	0.5157	13.0563	3.7295	11.8492	2.8537	5.0992	0.8812
180	2.1799	0.3352	14.2158	5.4954	16.2049	5.3711	4.9698	0.8432
540	2.8063	0.2868	21.6139	4.4804	14.3826	1.7104	6.9813	0.4581
800	2.5209	0.3935	14.6862	3.9195	5.4361	2.0583	3.4075	1.45

## Sheet: CYP-4
	PPARa			CYP4A1
-2d	0.6272	0.2286	-2	0.1071	0.1048
1	1	0.0947	1	1	0.335
7	2.151	0.2064	7	3.5389	0.1928
14	2.2642	0.3453	14	2.8	0.6
21	1.1719	0.2064	21	1.6	0.5
28	1.1404	0.1208	28	2.5	0.1688
35	1.3085	0.0631	35	2.9	0.6
60	1.3785	0.0848	60	3.1	0.9
180	1.4219	0.2704	180	2.7	0.8
540	1.0466	0.0931	540	2.4	0.8
800	0.9862	0.1893	800	1.4542	0.4

## Sheet: CYP-7
	FXR			7A1		7B1		8B1		27A1
-2d	0.7345	0.3586	-2	3.0933	2.4776	1.5241	0.3329	0.1685	0.1467	0.9016	0.5249
1	1	0.1102	1	1	0.4655	1	0.0973	1	0.1408	1	0.0552
7	0.4407	1.0722	7	0.214	4.1946	2.5959	0.6038	0.0489	0.228	3.2918	0.6101
14	4.9243	0.742	14	0.3393	0.1423	2.8427	0.3167	0.0415	0.0188	3.5008	0.3239
21	5.2378	1.0722	21	13.0372	4.1946	2.5842	0.6038	0.7087	0.228	4.2722	0.6101
28	6.034	0.4101	28	37.3825	7.6673	4.5318	1.3811	0.9398	0.1723	5.8977	1.6547
35	9.8283	1.4522	35	28.2768	5.5154	4.6625	0.79	1.543	0.2227	6.1828	1.2678
60	8.651	2.151	60	38.0526	5.2579	4.0425	0.8843	1.4179	0.2075	4.6908	0.9447
180	13.2035	1.6208	180	28	7	3.9392	1.1528	2.2907	0.5097	5.2328	1.2898
540	12.7869	3.4665	540	33.0884	2.4374	5	0.9613	2.0581	0.3143	4.3168	0.9
800	6.7494	1.8629	800	11.3009	1.9076	2.5501	1.0809	1.8	0.9945	3.4122	0.2998

## Sheet: UGT-SULT
	UGT1		UGT2		SULT1A1		SULT1A2
-2d	0.0571	0.0208	1.0647	0.3905	0.4031	0.3545	0.0375	0.0152
1	1	0.3239	1	0.2672	1	0.0809	1	0.2671
7	0.4065	0.5623	1.4325	0.3523	0.7189	1.2494	0.3784	3.373
14	1.4378	0.2758	1.6191	0.26	3.6711	0.6214	5.7185	1.896
21	3.4592	0.5623	1.2203	0.3523	10.0824	1.2494	14.5054	3.373
28	7.7706	2.1226	2.7079	0.5929	10.1026	0.7651	4.2494	1.9244
35	7.7078	1.7684	1.9725	0.5329	15.627	2.1626	6.9311	2.0613
60	6.0004	0.6044	1.0891	0.1993	15.1492	3.7873	108.216	16.8142
180	6.0378	1.997	0.9795	0.511	20.1874	1.285	171.607	44.9354
540	6.4612	0.3441	1.1	0.1325	18.8096	1.671	192.636	12.4813
800	3.8751	0.6024	0.8	0.3	13.805	2.5746	68.821	29.4075
